# Supplementary material for: A Polymer Electrolyte with Rigid–Flexible Coupled Architecture for High-Voltage Lithium-Metal Batteries
Source: Polymers (Basel). 2026 Apr 18;18(8):987. doi: 10.3390/polym18080987 (PMC13119575; doi:10.3390/polym18080987)
Supplement: Supplementary file 1 [file polymers-18-00987-s001.zip]

Archive with 1 entries (1 files):
- polymers-4238381-supplementary.pdf
